# Supplementary material for: Translating area-based conservation pledges into efficient biodiversity protection outcomes
Source: Commun Biol. 2021 Sep 7;4:1043. doi: 10.1038/s42003-021-02590-4 (PMC8423728; doi:10.1038/s42003-021-02590-4)
Supplement: Supplementary file 4 — Supplementary Data 1 [file 42003_2021_2590_MOESM4_ESM.csv]

Scientific name	Common name	Taxonomic category	Taxon	Raw distribution records used: Less than 10 records	Raw distribution records used: Model not converged	Modelled distributions used	Caption: 445 species with spatial data available included within this study. Only species level complementarity was considered, and so where several sub-species are listed, these were then aggregated.
Acrocephalus palustris	Marsh Warbler	Vertebrates	Bird		1
Alauda arvensis subsp. arvensis/scotica	Sky Lark	Vertebrates	Bird			1
Anthus trivialis	Tree Pipit	Vertebrates	Bird			1
Aythya marila	Greater Scaup	Vertebrates	Bird	1
Botaurus stellaris	Great Bittern	Vertebrates	Bird		1
Burhinus oedicnemus	Stone-curlew	Vertebrates	Bird			1
Caprimulgus europaeus	European Nightjar	Vertebrates	Bird			1
Carduelis cabaret	Lesser Redpoll	Vertebrates	Bird			1
Carduelis cannabina subsp. autochthona/cannabina	Common Linnet	Vertebrates	Bird			1
Carduelis flavirostris subsp. bensonorum/pipilans	Twite	Vertebrates	Bird			1
Circus cyaneus	Hen Harrier	Vertebrates	Bird			1
Coccothraustes coccothraustes	Hawfinch	Vertebrates	Bird			1
Crex crex	Corn Crake	Vertebrates	Bird			1
Cuculus canorus	Common Cuckoo	Vertebrates	Bird			1
Dendrocopos minor subsp. comminutus	Lesser Spotted Woodpecker	Vertebrates	Bird			1
Emberiza calandra subsp. calandra/clanceyi	Corn Bunting	Vertebrates	Bird			1
Emberiza cirlus	Cirl Bunting	Vertebrates	Bird			1
Emberiza citrinella	Yellowhammer	Vertebrates	Bird			1
Emberiza schoeniclus	Reed Bunting	Vertebrates	Bird		1
Lagopus lagopus subsp. scotica	Red Grouse	Vertebrates	Bird			1
Larus argentatus subsp. argenteus	Herring Gull	Vertebrates	Bird			1
Limosa limosa subsp. limosa	Black-tailed Godwit	Vertebrates	Bird			1
Locustella naevia	Common Grasshopper Warbler	Vertebrates	Bird			1
Lullula arborea	Wood Lark	Vertebrates	Bird			1
Motacilla flava subsp. flavissima	Yellow Wagtail	Vertebrates	Bird		1
Muscicapa striata	Spotted Flycatcher	Vertebrates	Bird			1
Numenius arquata	Eurasian Curlew	Vertebrates	Bird			1
Passer domesticus	House Sparrow	Vertebrates	Bird			1
Passer montanus	Eurasian Tree Sparrow	Vertebrates	Bird			1
Perdix perdix	Grey Partridge	Vertebrates	Bird			1
Phylloscopus sibilatrix	Wood Warbler	Vertebrates	Bird			1
Poecile montanus subsp. kleinschimdti	Willow Tit	Vertebrates	Bird			1
Poecile palustris subsp. palustris/dresseri	Marsh Tit	Vertebrates	Bird			1
Prunella modularis subsp. occidentalis	Hedge Accentor	Vertebrates	Bird		1
Pyrrhula pyrrhula subsp. pileata	Common Bullfinch	Vertebrates	Bird		1
Sterna dougallii	Roseate Tern	Vertebrates	Bird		1
Streptopelia turtur	European Turtle Dove	Vertebrates	Bird		1
Sturnus vulgaris subsp. vulgaris	Common Starling	Vertebrates	Bird			1
Tetrao tetrix subsp. britannicus	Black Grouse	Vertebrates	Bird			1
Turdus philomelos subsp. clarkei	Song Thrush	Vertebrates	Bird			1
Turdus torquatus	Ring Ouzel	Vertebrates	Bird			1
Vanellus vanellus	Northern Lapwing	Vertebrates	Bird			1
Adonis annua	Pheasants-eye	Vascular plants	Vascular plant		1
Ajuga chamaepitys	Ground-pine	Vascular plants	Vascular plant			1
Ajuga pyramidalis	Pyramidal Bugle	Vascular plants	Vascular plant			1
Armeria maritima subsp. elongata	Tall Thrift	Vascular plants	Vascular plant			1
Artemisia campestris	Field Wormwood	Vascular plants	Vascular plant	1
Astragalus danicus	Purple Milk-vetch	Vascular plants	Vascular plant			1
Blysmus compressus	Flat-sedge	Vascular plants	Vascular plant			1
Bupleurum rotundifolium	Thorow-wax	Vascular plants	Vascular plant			1
Bupleurum tenuissimum	Slender Hare`s-ear	Vascular plants	Vascular plant			1
Calamagrostis stricta	Narrow Small-reed	Vascular plants	Vascular plant	1
Campanula patula	Spreading Bellflower	Vascular plants	Vascular plant			1
Campanula rapunculus	Rampion Bellflower	Vascular plants	Vascular plant	1
Carex depauperata	Starved Wood-sedge	Vascular plants	Vascular plant	1
Carex divisa	Divided Sedge	Vascular plants	Vascular plant			1
Carex maritima	Curved Sedge	Vascular plants	Vascular plant		1
Carum carvi	Caraway	Vascular plants	Vascular plant	1
Centaurea calcitrapa	Red Star-thistle	Vascular plants	Vascular plant	1
Centaurea cyanus	Cornflower	Vascular plants	Vascular plant			1
Cephalanthera damasonium	White Helleborine	Vascular plants	Vascular plant			1
Cephalanthera longifolia	Narrow-leaved Helleborine	Vascular plants	Vascular plant			1
Cephalanthera rubra	Red Helleborine	Vascular plants	Vascular plant	1
Chamaemelum nobile	Chamomile	Vascular plants	Vascular plant			1
Chenopodium urbicum	Upright Goosefoot	Vascular plants	Vascular plant	1
Chenopodium vulvaria	Stinking Goosefoot	Vascular plants	Vascular plant	1
Cicendia filiformis	Yellow Centaury	Vascular plants	Vascular plant			1
Clinopodium acinos	Basil Thyme	Vascular plants	Vascular plant			1
Crepis mollis	Northern Hawk`s-beard	Vascular plants	Vascular plant		1
Cynoglossum germanicum	Green Hound`s-tongue	Vascular plants	Vascular plant		1
Cyperus fuscus	Brown Galingale	Vascular plants	Vascular plant	1
Cypripedium calceolus	Lady`s Slipper Orchid	Vascular plants	Vascular plant	1
Dactylorhiza incarnata subsp. ochroleuca	an Early Marsh-orchid	Vascular plants	Vascular plant			1
Damasonium alisma	Starfruit	Vascular plants	Vascular plant	1
Dianthus armeria	Deptford Pink	Vascular plants	Vascular plant			1
Dryopteris cristata	Crested Buckler-fern	Vascular plants	Vascular plant	1
Eryngium campestre	Field Eryngo	Vascular plants	Vascular plant	1
Euphrasia officinalis subsp. anglica	Glandular Eyebright	Vascular plants	Vascular plant			1
Euphrasia officinalis subsp. Monticola (= Euphrasia rostkoviana ssp. Montana)	An Eyebright	Vascular plants	Vascular plant			1
Fallopia dumetorum	Copse-bindweed	Vascular plants	Vascular plant			1
Filago lutescens	Red-tipped Cudweed	Vascular plants	Vascular plant	1
Filago pyramidata	Broad-leaved Cudweed	Vascular plants	Vascular plant	1
Fumaria purpurea	Purple Ramping-fumitory	Vascular plants	Vascular plant			1
Galeopsis angustifolia	Red Hemp-nettle	Vascular plants	Vascular plant			1
Galium tricornutum	Corn Cleavers	Vascular plants	Vascular plant	1
Gentianella anglica	Early Gentian	Vascular plants	Vascular plant		1
Gentianella campestris	Field Gentian	Vascular plants	Vascular plant			1
Gentianella uliginosa	Dune Gentian	Vascular plants	Vascular plant	1
Helianthemum oelandicum subsp. levigatum	Hoary Rock-rose	Vascular plants	Vascular plant		1
Herminium monorchis	Musk Orchid	Vascular plants	Vascular plant			1
Hordeum marinum	Sea Barley	Vascular plants	Vascular plant		1
Hypopitys monotropa (= Monotropa hypopitys)	Yellow Bird`s-nest	Vascular plants	Vascular plant			1
Hypopitys monotropa subsp. hypophegea	Bird`s-nest	Vascular plants	Vascular plant			1
Hypopitys monotropa subsp. monotropa	Yellow Bird`s-nest	Vascular plants	Vascular plant			1
Iberis amara	Wild Candytuft	Vascular plants	Vascular plant		1
Illecebrum verticillatum	Coral-necklace	Vascular plants	Vascular plant		1
Juniperus communis	Juniper	Vascular plants	Vascular plant			1
Juniperus communis subsp. hemisphaerica	Juniper	Vascular plants	Vascular plant			1
Lactuca saligna	Least Lettuce	Vascular plants	Vascular plant	1
Leersia oryzoides	Cut-grass	Vascular plants	Vascular plant	1
Liparis loeselii	Fen Orchid	Vascular plants	Vascular plant	1
Lobelia urens	Heath Lobelia	Vascular plants	Vascular plant	1
Lolium temulentum	Darnel	Vascular plants	Vascular plant	1
Luronium natans	Floating Water Plantain	Vascular plants	Vascular plant		1
Lycopodiella inundata	Marsh Clubmoss	Vascular plants	Vascular plant			1
Lythrum hyssopifolia	Grass-poly	Vascular plants	Vascular plant	1
Matthiola sinuata	Sea Stock	Vascular plants	Vascular plant			1
Melampyrum cristatum	Crested Cow-wheat	Vascular plants	Vascular plant		1
Melittis melissophyllum	Bastard Balm	Vascular plants	Vascular plant			1
Mentha pulegium	Pennyroyal	Vascular plants	Vascular plant			1
Microthlaspi perfoliatum (=Thlaspi perfoliatum)	Cotswold Pennycress	Vascular plants	Vascular plant	1
Minuartia hybrida	Fine-leaved Sandwort	Vascular plants	Vascular plant		1
Muscari neglectum	Grape-hyacinth	Vascular plants	Vascular plant			1
Najas flexilis	Slender Naiad	Vascular plants	Vascular plant			1
Oenanthe fistulosa	Tubular Water-dropwort	Vascular plants	Vascular plant			1
Ophrys insectifera	Fly Orchid	Vascular plants	Vascular plant			1
Orchis anthropophora (= Aceras anthropophora)	Man Orchid	Vascular plants	Vascular plant			1
Orchis simia	Monkey Orchid	Vascular plants	Vascular plant	1
Orobanche picridis (= Orobanche artemisiae-campestris)	Oxtongue Broomrape	Vascular plants	Vascular plant	1
Phyteuma spicatum	Spiked Rampion	Vascular plants	Vascular plant	1
Pilularia globulifera	Pillwort	Vascular plants	Vascular plant		1
Platanthera bifolia	Lesser Butterfly-orchid	Vascular plants	Vascular plant			1
Poa glauca	Glaucous Meadow-grass	Vascular plants	Vascular plant		1
Polystichum lonchitis	Holly-fern	Vascular plants	Vascular plant			1
Potamogeton acutifolius	Sharp-leaved Pondweed	Vascular plants	Vascular plant	1
Potamogeton compressus	Grass-wrack Pondweed	Vascular plants	Vascular plant		1
Pseudorchis albida	Small-white Orchid	Vascular plants	Vascular plant			1
Puccinellia fasciculata	Borrer`s Saltmarsh-grass	Vascular plants	Vascular plant			1
Pulicaria vulgaris	Small Fleabane	Vascular plants	Vascular plant	1
Pulmonaria obscura	Suffolk Lungwort	Vascular plants	Vascular plant	1
Pulsatilla vulgaris	Pasqueflower	Vascular plants	Vascular plant		1
Ranunculus arvensis	Corn Buttercup	Vascular plants	Vascular plant			1
Rumex rupestris	Shore Dock	Vascular plants	Vascular plant		1
Salix lapponum	Downy Willow	Vascular plants	Vascular plant			1
Salsola kali subsp. kali	Prickly Saltwort	Vascular plants	Vascular plant		1
Saxifraga hirculus	Yellow Marsh Saxifrage	Vascular plants	Vascular plant		1
Scandix pecten-veneris	Shepherd�s Needle	Vascular plants	Vascular plant		1
Schoenoplectus triqueter	Triangular Club-rush	Vascular plants	Vascular plant	1
Scirpoides holoschoenus	Round-headed Club-rush	Vascular plants	Vascular plant	1
Scleranthus annuus	Annual Knawel	Vascular plants	Vascular plant			1
Scleranthus perennis subsp. prostratus	Prostrate Perennial Knawel	Vascular plants	Vascular plant	1
Senecio paludosus	Fen Ragwort	Vascular plants	Vascular plant	1
Silene gallica	Small-flowered Catchfly	Vascular plants	Vascular plant			1
Silene otites	Spanish Catchfly	Vascular plants	Vascular plant	1
Sium latifolium	Greater Water Parsnip	Vascular plants	Vascular plant		1
Spartina maritima	Small Cord-grass	Vascular plants	Vascular plant	1
Stellaria palustris	Marsh Stitchwort	Vascular plants	Vascular plant		1
Tephroseris integrifolia subsp. integrifolia (= Senecio integrifolius)	Field Fleawort	Vascular plants	Vascular plant			1
Teucrium scordium	Water Germander	Vascular plants	Vascular plant	1
Torilis arvensis	Spreading Hedge Parsley	Vascular plants	Vascular plant			1
Turritis glabra (= Arabis glabra)	Tower Mustard	Vascular plants	Vascular plant		1
Valerianella rimosa	Broad-Fruited Corn Salad	Vascular plants	Vascular plant	1
Veronica triphyllos	Fingered Speedwell	Vascular plants	Vascular plant	1
Viola lactea	Pale Dog-violet	Vascular plants	Vascular plant			1
Viola persicifolia	Fen Violet	Vascular plants	Vascular plant	1
Woodsia ilvensis	Oblong Woodsia	Vascular plants	Vascular plant	1
Acaulon triquetrum	Triangular Pygmy-moss	Non-vascular plants	Bryophyte	1
Anomodon longifolius	Long-leaved Tail-moss	Non-vascular plants	Bryophyte	1
Atrichum angustatum	Lesser Smoothcap	Non-vascular plants	Bryophyte	1
Bryum calophyllum	Matted Bryum	Non-vascular plants	Bryophyte	1
Bryum cyclophyllum	Round-leaved Bryum	Non-vascular plants	Bryophyte	1
Bryum gemmiparum	Welsh Thread-moss	Non-vascular plants	Bryophyte	1
Bryum knowltonii	Knowlton`s Thread-moss	Non-vascular plants	Bryophyte	1
Bryum marratii	Baltic Bryum	Non-vascular plants	Bryophyte		1
Bryum salinum	Saltmarsh Thread-moss	Non-vascular plants	Bryophyte	1
Bryum warneum	Sea Bryum	Non-vascular plants	Bryophyte		1
Cephaloziella baumgartneri	Chalk Threadwort	Non-vascular plants	Bryophyte	1
Cephaloziella calyculata	Entire Threadwort	Non-vascular plants	Bryophyte	1
Cephaloziella dentata	Toothed Threadwort	Non-vascular plants	Bryophyte	1
Cephaloziella integerrima	Lobed Threadwort	Non-vascular plants	Bryophyte	1
Cephaloziella nicholsonii	Greater Copperwort	Non-vascular plants	Bryophyte		1
Ceratodon conicus	Scarce Redshank	Non-vascular plants	Bryophyte	1
Dicranum spurium	Rusty Fork-moss	Non-vascular plants	Bryophyte		1
Didymodon glaucus	Glaucous Beard-moss	Non-vascular plants	Bryophyte	1
Didymodon tomaculosus	Sausage Beard-moss	Non-vascular plants	Bryophyte			1
Ditrichum cornubicum	Cornish Path Moss	Non-vascular plants	Bryophyte	1
Ditrichum plumbicola	Lead-moss	Non-vascular plants	Bryophyte		1
Ditrichum subulatum	Awl-leaved Ditrichum	Non-vascular plants	Bryophyte	1
Dumortiera hirsuta	Dumortier`s Liverwort	Non-vascular plants	Bryophyte	1
Ephemerum cohaerens	Clustered Earth-moss	Non-vascular plants	Bryophyte	1
Fissidens curvatus	Portuguese Pocket-moss	Non-vascular plants	Bryophyte	1
Fissidens serrulatus	Large Atlantic Pocket-moss	Non-vascular plants	Bryophyte	1
Fossombronia foveolata	Pitted Frillwort	Non-vascular plants	Bryophyte			1
Grimmia crinita	Hedgehog Grimmia	Non-vascular plants	Bryophyte	1
Grimmia elongata	Brown Grimmia	Non-vascular plants	Bryophyte	1
Habrodon perpusillus	Lesser Squirrel-tail Moss	Non-vascular plants	Bryophyte	1
Homomallium incurvatum	Incurved Feather-moss	Non-vascular plants	Bryophyte	1
Jamesoniella undulifolia	Marsh Earwort	Non-vascular plants	Bryophyte		1
Leiocolea rutheana	Fen Notchwort	Non-vascular plants	Bryophyte	1
Lejeunea mandonii	Atlantic Lejeunea	Non-vascular plants	Bryophyte	1
Leptodontium gemmascens	Thatch Moss	Non-vascular plants	Bryophyte			1
Lophozia capitata	Large-celled Flapwort	Non-vascular plants	Bryophyte	1
Marsupella profunda	Western Rustwort	Non-vascular plants	Bryophyte	1
Micromitrium tenerum	Millimetre Moss	Non-vascular plants	Bryophyte	1
Orthodontium gracile	Slender Thread-moss	Non-vascular plants	Bryophyte	1
Orthotrichum pallens	Pale Bristle-moss	Non-vascular plants	Bryophyte		1
Orthotrichum pumilum	Dwarf Bristle-moss	Non-vascular plants	Bryophyte	1
Pallavicinia lyellii	Veilwort	Non-vascular plants	Bryophyte			1
Petalophyllum ralfsii	Petalwort	Non-vascular plants	Bryophyte		1
Philonotis marchica	Bog Apple-moss	Non-vascular plants	Bryophyte	1
Physcomitrium eurystomum	Norfolk Bladder-moss	Non-vascular plants	Bryophyte	1
Rhynchostegium rotundifolium	Round-leaved Feather-moss	Non-vascular plants	Bryophyte	1
Rhytidiadelphus subpinnatus	Scarce Turf-moss	Non-vascular plants	Bryophyte		1
Riccia bifurca	Lizard Crystalwort	Non-vascular plants	Bryophyte	1
Riccia canaliculata	Channelled Crystalwort	Non-vascular plants	Bryophyte	1
Riccia nigrella	Black Crystalwort	Non-vascular plants	Bryophyte	1
Scopelophila cataractae	Tongue-leaf Copper-moss	Non-vascular plants	Bryophyte		1
Seligeria carniolica	Water Rock-bristle	Non-vascular plants	Bryophyte	1
Sphaerocarpos texanus	Texas Balloonwort	Non-vascular plants	Bryophyte		1
Sphagnum balticum	Baltic Bog-Moss	Non-vascular plants	Bryophyte	1
Splachnum vasculosum	Rugged Collar-moss	Non-vascular plants	Bryophyte	1
Thamnobryum angustifolium	Derbyshire Feather-moss	Non-vascular plants	Bryophyte	1
Thamnobryum cataractarum	Yorkshire Feather-moss	Non-vascular plants	Bryophyte	1
Tortula cernua	Flamingo Moss	Non-vascular plants	Bryophyte	1
Tortula cuneifolia	Wedge-leaved Screw-moss	Non-vascular plants	Bryophyte	1
Tortula freibergii	Freiberg`s Screw-moss	Non-vascular plants	Bryophyte		1
Tortula vahliana	Chalk Screw-moss	Non-vascular plants	Bryophyte	1
Tortula wilsonii	Wilson`s Pottia	Non-vascular plants	Bryophyte		1
Weissia condensa	Curly Beardless-moss	Non-vascular plants	Bryophyte		1
Weissia levieri	Levier`s Beardless-moss	Non-vascular plants	Bryophyte	1
Weissia multicapsularis	A Moss	Non-vascular plants	Bryophyte	1
Weissia squarrosa	Spreading-leaved Beardless-moss	Non-vascular plants	Bryophyte		1
Weissia sterilis	Sterile Beardless-moss	Non-vascular plants	Bryophyte			1
Zygodon forsteri	Knothole Moss	Non-vascular plants	Bryophyte	1
Zygodon gracilis	Nowell`s Limestone Moss	Non-vascular plants	Bryophyte	1
Formica exsecta	Narrow-headed Ant	Terrestrial invertebrates	Ant	1
Formicoxenus nitidulus	Shining Guest Ant	Terrestrial invertebrates	Ant	1
Tapinoma erraticum	Erratic Ant	Terrestrial invertebrates	Ant	1
Temnothorax interruptus	Long-spined Ant	Terrestrial invertebrates	Ant	1
Andrena ferox	Oak Mining Bee	Terrestrial invertebrates	Bee	1
Andrena tarsata	Tormentil Mining Bee	Terrestrial invertebrates	Bee			1
Anthophora retusa	Potter Flower Bee	Terrestrial invertebrates	Bee	1
Bombus humilis	Brown-Banded Carder Bee	Terrestrial invertebrates	Bee			1
Bombus muscorum	Moss Carder Bee	Terrestrial invertebrates	Bee			1
Bombus ruderarius	Red-shanked Carder-bee	Terrestrial invertebrates	Bee			1
Bombus ruderatus	Large Garden Bumblebee	Terrestrial invertebrates	Bee			1
Bombus sylvarum	Shrill Carder Bee	Terrestrial invertebrates	Bee			1
Colletes floralis	Northern Colletes	Terrestrial invertebrates	Bee		1
Colletes halophilus	Sea-aster Colletes Bee	Terrestrial invertebrates	Bee			1
Eucera longicornis	Long-horned Bee	Terrestrial invertebrates	Bee			1
Lasioglossum angusticeps	A Solitary Bee	Terrestrial invertebrates	Bee	1
Nomada armata	Scabious Cuckoo Bee	Terrestrial invertebrates	Bee	1
Osmia parietina	Wall Mason Bee	Terrestrial invertebrates	Bee			1
Agonum scitulum	A Ground Beetle	Terrestrial invertebrates	Beetle	1
Amara famelica	Early Sunshiner	Terrestrial invertebrates	Beetle	1
Amara fusca	Wormwood Moonshiner	Terrestrial invertebrates	Beetle	1
Anisodactylus nemorivagus	Heath Short-spur	Terrestrial invertebrates	Beetle	1
Anisodactylus poeciloides	Saltmarsh Short-spur	Terrestrial invertebrates	Beetle			1
Bembidion humerale	Thorne Pin-palp	Terrestrial invertebrates	Beetle	1
Bembidion quadripustulatum	Scarce Four-dot Pin-palp	Terrestrial invertebrates	Beetle		1
Bembidion testaceum	Pale Pin-palp	Terrestrial invertebrates	Beetle	1
Brachinus sclopeta	Streaked Bombardier Beetle	Terrestrial invertebrates	Beetle	1
Bracteon argenteolum	Silt Silver-spot	Terrestrial invertebrates	Beetle	1
Calosoma inquisitor	Caterpillar-Hunter	Terrestrial invertebrates	Beetle	1
Carabus intricatus	Blue Ground Beetle	Terrestrial invertebrates	Beetle	1
Carabus monilis	A Ground Beetle	Terrestrial invertebrates	Beetle			1
Cicindela hybrida	Northern Dune Tiger Beetle	Terrestrial invertebrates	Beetle	1
Cicindela sylvatica	Heath Tiger Beetle	Terrestrial invertebrates	Beetle		1
Cylindera germanica	Cliff Tiger Beetle	Terrestrial invertebrates	Beetle	1
Harpalus froelichii	Brush-thighed Seed-eater	Terrestrial invertebrates	Beetle	1
Harpalus melancholicus	A Seed-eater Ground Beetle	Terrestrial invertebrates	Beetle	1
Ophonus laticollis	Set-aside Downy-back	Terrestrial invertebrates	Beetle	1
Ophonus melletii	Mellet's Downy-back	Terrestrial invertebrates	Beetle	1
Panagaeus cruxmajor	Crucifix Ground Beetle	Terrestrial invertebrates	Beetle	1
Philorhizus quadrisignatus	Mab�s Lantern	Terrestrial invertebrates	Beetle	1
Philorhizus vectensis	A Ground Beetle	Terrestrial invertebrates	Beetle	1
Poecilus kugelanni	Kugelann�s Green Clock	Terrestrial invertebrates	Beetle			1
Pogonus luridipennis	Yellow Pogonus	Terrestrial invertebrates	Beetle	1
Argynnis adippe	High Brown Fritillary	Terrestrial invertebrates	Butterfly			1
Aricia artaxerxes	Northern Brown Argus	Terrestrial invertebrates	Butterfly			1
Boloria euphrosyne	Pearl-bordered Fritillary	Terrestrial invertebrates	Butterfly			1
Boloria selene	Small Pearl-bordered Fritillary	Terrestrial invertebrates	Butterfly			1
Coenonympha pamphilus	Small Heath	Terrestrial invertebrates	Butterfly			1
Coenonympha tullia	Large Heath	Terrestrial invertebrates	Butterfly			1
Cupido minimus	Small Blue	Terrestrial invertebrates	Butterfly			1
Erebia epiphron	Mountain Ringlet	Terrestrial invertebrates	Butterfly			1
Erynnis tages	Dingy Skipper	Terrestrial invertebrates	Butterfly			1
Euphydryas aurinia	Marsh Fritillary	Terrestrial invertebrates	Butterfly			1
Hamearis lucina	Duke of Burgundy	Terrestrial invertebrates	Butterfly			1
Hipparchia semele	Grayling	Terrestrial invertebrates	Butterfly			1
Lasiommata megera	Wall	Terrestrial invertebrates	Butterfly		1
Leptidea sinapis	Wood White	Terrestrial invertebrates	Butterfly			1
Limenitis camilla	White Admiral	Terrestrial invertebrates	Butterfly		1
Melitaea athalia	Heath Fritillary	Terrestrial invertebrates	Butterfly			1
Melitaea cinxia	Glanville Fritillary	Terrestrial invertebrates	Butterfly			1
Plebejus argus	Silver-studded Blue	Terrestrial invertebrates	Butterfly			1
Pyrgus malvae	Grizzled Skipper	Terrestrial invertebrates	Butterfly		1
Satyrium w-album	White Letter Hairstreak	Terrestrial invertebrates	Butterfly		1
Thecla betulae	Brown Hairstreak	Terrestrial invertebrates	Butterfly			1
Thymelicus acteon	Lulworth Skipper	Terrestrial invertebrates	Butterfly			1
Aeshna isosceles	Norfolk Hawker	Terrestrial invertebrates	Damselfly/Dragonfly			1
Coenagrion mercuriale	Southern Damselfly	Terrestrial invertebrates	Damselfly/Dragonfly		1
Callicera spinolae	Golden Hoverfly	Terrestrial invertebrates	Fly	1
Chrysotoxum octomaculatum	Broken-banded Wasp-hoverfly	Terrestrial invertebrates	Fly	1
Doros profuges	Phantom Hoverfly	Terrestrial invertebrates	Fly			1
Eristalis cryptarum	Bog Hoverfly	Terrestrial invertebrates	Fly	1
Myolepta potens	Western Wood-vase Hoverfly	Terrestrial invertebrates	Fly	1
Acosmetia caliginosa	Reddish Buff	Terrestrial invertebrates	Moth	1
Adscita statices	The Forester	Terrestrial invertebrates	Moth			1
Aleucis distinctata	Sloe Carpet	Terrestrial invertebrates	Moth			1
Aplasta ononaria	Rest Harrow	Terrestrial invertebrates	Moth			1
Archanara neurica	White-mantled Wainscot	Terrestrial invertebrates	Moth			1
Aspitates gilvaria subsp. gilvaria	Straw Belle	Terrestrial invertebrates	Moth			1
Athetis pallustris	Marsh Moth	Terrestrial invertebrates	Moth	1
Catocala promissa	Light Crimson Underwing	Terrestrial invertebrates	Moth			1
Catocala sponsa	Dark Crimson Underwing	Terrestrial invertebrates	Moth			1
Chortodes brevilinea	Fenn's Wainscot	Terrestrial invertebrates	Moth			1
Coscinia cribraria subsp. bivittata	Speckled Footman	Terrestrial invertebrates	Moth	1
Cosmia diffinis	White-Spotted Pinion	Terrestrial invertebrates	Moth			1
Cossus cossus	Goat Moth	Terrestrial invertebrates	Moth			1
Cyclophora pendularia	Dingy Mocha	Terrestrial invertebrates	Moth			1
Cyclophora porata	False Mocha	Terrestrial invertebrates	Moth			1
Dicycla oo	Heart Moth	Terrestrial invertebrates	Moth			1
Epione vespertaria	Dark Bordered Beauty	Terrestrial invertebrates	Moth	1
Eupithecia extensaria subsp. occidua	Scarce Pug	Terrestrial invertebrates	Moth	1
Eustroma reticulatum	Netted Carpet	Terrestrial invertebrates	Moth			1
Hadena albimacula	White Spot	Terrestrial invertebrates	Moth			1
Heliophobus reticulata	Bordered Gothic	Terrestrial invertebrates	Moth	1
Heliothis maritima subsp. warneckei	Shoulder-striped Clover	Terrestrial invertebrates	Moth	1
Hemaris tityus	Narrow-bordered Bee Hawk-moth	Terrestrial invertebrates	Moth			1
Hydraecia osseola subsp. hucherardi	Marsh Mallow Moth	Terrestrial invertebrates	Moth	1
Idaea dilutaria	Silky Wave	Terrestrial invertebrates	Moth	1
Idaea ochrata subsp. cantiata	Bright Wave	Terrestrial invertebrates	Moth			1
Jodia croceago	Orange Upperwing	Terrestrial invertebrates	Moth	1
Lithostege griseata	Grey Carpet	Terrestrial invertebrates	Moth			1
Luperina nickerlii subsp. leechi	Sandhill Rustic	Terrestrial invertebrates	Moth		1
Lycia zonaria subsp. britannica	Belted Beauty	Terrestrial invertebrates	Moth			1
Minoa murinata	Drab Looper	Terrestrial invertebrates	Moth			1
Noctua orbona	Lunar Yellow Underwing	Terrestrial invertebrates	Moth			1
Orgyia recens	Scarce Vapourer	Terrestrial invertebrates	Moth	1
Oria musculosa	Brighton Wainscot	Terrestrial invertebrates	Moth	1
Paracolax tristalis	Clay Fan-Foot	Terrestrial invertebrates	Moth			1
Pareulype berberata	Barberry Carpet	Terrestrial invertebrates	Moth			1
Pechipogo strigilata	Common Fan-foot	Terrestrial invertebrates	Moth		1
Polia bombycina	Pale Shining Brown	Terrestrial invertebrates	Moth			1
Pyropteron chrysidiformis	Fiery Clearwing	Terrestrial invertebrates	Moth	1
Rheumaptera hastata	Argent and Sable	Terrestrial invertebrates	Moth			1
Scotopteryx bipunctaria	Chalk Carpet	Terrestrial invertebrates	Moth			1
Shargacucullia lychnitis	Striped Lychnis	Terrestrial invertebrates	Moth			1
Siona lineata	Black-veined Moth	Terrestrial invertebrates	Moth	1
Thalera fimbrialis	Sussex Emerald	Terrestrial invertebrates	Moth		1
Trichopteryx polycommata	Barred Tooth-striped	Terrestrial invertebrates	Moth		1
Trisateles emortualis	Olive Crescent	Terrestrial invertebrates	Moth			1
Tyta luctuosa	Four-Spotted Moth	Terrestrial invertebrates	Moth			1
Xestia alpicola subsp. alpina	Northern Dart	Terrestrial invertebrates	Moth		1
Acronicta psi	Grey Dagger	Terrestrial invertebrates	Moth			1
Acronicta rumicis	Knot Grass	Terrestrial invertebrates	Moth			1
Agrochola helvola	Flounced Chestnut	Terrestrial invertebrates	Moth			1
Agrochola litura	Brown-spot Pinion	Terrestrial invertebrates	Moth			1
Agrochola lychnidis	Beaded Chestnut	Terrestrial invertebrates	Moth			1
Allophyes oxyacanthae	Green-brindled Crescent	Terrestrial invertebrates	Moth			1
Amphipoea oculea	Ear Moth	Terrestrial invertebrates	Moth			1
Amphipyra tragopoginis	Mouse Moth	Terrestrial invertebrates	Moth			1
Apamea anceps	Large Nutmeg	Terrestrial invertebrates	Moth			1
Apamea remissa	Dusky Brocade	Terrestrial invertebrates	Moth		1
Aporophyla lutulenta	Deep-brown Dart	Terrestrial invertebrates	Moth			1
Arctia caja	Garden Tiger	Terrestrial invertebrates	Moth			1
Asteroscopus sphinx	Sprawler	Terrestrial invertebrates	Moth			1
Atethmia centrago	Centre-barred Sallow	Terrestrial invertebrates	Moth			1
Blepharita adusta	Dark Brocade	Terrestrial invertebrates	Moth			1
Brachylomia viminalis	Minor Shoulder Knot	Terrestrial invertebrates	Moth			1
Caradrina morpheus	Mottled Rustic	Terrestrial invertebrates	Moth			1
Celaena haworthii	Haworth's Minor	Terrestrial invertebrates	Moth			1
Celaena leucostigma	Crescent	Terrestrial invertebrates	Moth			1
Chesias legatella	Streak	Terrestrial invertebrates	Moth			1
Chesias rufata	Broom-tip	Terrestrial invertebrates	Moth		1
Chiasmia clathrata	Latticed Heath	Terrestrial invertebrates	Moth			1
Cymatophorima diluta	Oak Lutestring	Terrestrial invertebrates	Moth			1
Dasypolia templi	Brindled Ochre	Terrestrial invertebrates	Moth		1
Diarsia rubi	Small Square-spot	Terrestrial invertebrates	Moth			1
Diloba caeruleocephala	Figure of Eight	Terrestrial invertebrates	Moth			1
Ecliptopera silaceata	Small Pheonix	Terrestrial invertebrates	Moth			1
Ennomos erosaria	September Thorn	Terrestrial invertebrates	Moth			1
Ennomos fuscantaria	Dusky Thorn	Terrestrial invertebrates	Moth			1
Ennomos quercinaria	August Thorn	Terrestrial invertebrates	Moth			1
Entephria caesiata	Grey Mountain Carpet	Terrestrial invertebrates	Moth		1
Epirrhoe galiata	Galium Carpet	Terrestrial invertebrates	Moth			1
Eugnorisma glareosa	Autumnal Rustic	Terrestrial invertebrates	Moth			1
Eulithis mellinata	Spinach	Terrestrial invertebrates	Moth			1
Euxoa nigricans	Garden Dart	Terrestrial invertebrates	Moth			1
Euxoa tritici	White-line Dart	Terrestrial invertebrates	Moth			1
Graphiphora augur	Double Dart	Terrestrial invertebrates	Moth			1
Hemistola chrysoprasaria	Small Emerald	Terrestrial invertebrates	Moth		1
Hepialus humuli	Ghost Moth	Terrestrial invertebrates	Moth			1
Hoplodrina blanda	Rustic	Terrestrial invertebrates	Moth			1
Hydraecia micacea	Rosy Rustic	Terrestrial invertebrates	Moth			1
Lycia hirtaria	Brindled Beauty	Terrestrial invertebrates	Moth			1
Macaria wauaria	V-moth	Terrestrial invertebrates	Moth			1
Malacosoma neustria	Lackey	Terrestrial invertebrates	Moth			1
Melanchra persicariae	Dot Moth	Terrestrial invertebrates	Moth		1
Melanchra pisi	Broom Moth	Terrestrial invertebrates	Moth			1
Melanthia procellata	Pretty Chalk Carpet	Terrestrial invertebrates	Moth			1
Mesoligia literosa	Rosy Minor	Terrestrial invertebrates	Moth			1
Mythimna comma	Shoulder-striped Wainscot	Terrestrial invertebrates	Moth			1
Orthonama vittata	Oblique Carpet	Terrestrial invertebrates	Moth			1
Orthosia gracilis	Powdered Quaker	Terrestrial invertebrates	Moth			1
Pelurga comitata	Dark Spinach	Terrestrial invertebrates	Moth			1
Perizoma albulata subsp. albulata	Grass Rivulet	Terrestrial invertebrates	Moth			1
Rhizedra lutosa	Large Wainscot	Terrestrial invertebrates	Moth		1
Scopula marginepunctata	Mullein Wave	Terrestrial invertebrates	Moth			1
Scotopteryx chenopodiata	Shaded Broad-bar	Terrestrial invertebrates	Moth		1
Spilosoma lubricipeda	White Ermine	Terrestrial invertebrates	Moth		1
Spilosoma luteum	Buff Ermine	Terrestrial invertebrates	Moth		1
Stilbia anomala	Anomalous	Terrestrial invertebrates	Moth		1
Tholera cespitis	Hedge Rustic	Terrestrial invertebrates	Moth			1
Tholera decimalis	Feathered Gothic	Terrestrial invertebrates	Moth			1
Timandra comae	Blood Vein	Terrestrial invertebrates	Moth		1
Trichiura crataegi	Pale Eggar	Terrestrial invertebrates	Moth			1
Tyria jacobaeae	Cinnabar	Terrestrial invertebrates	Moth			1
Watsonalla binaria	Oak Hook-tip	Terrestrial invertebrates	Moth		1
Xanthia gilvago	Dusky Lemon Sallow	Terrestrial invertebrates	Moth			1
Xanthia icteritia	Sallow	Terrestrial invertebrates	Moth			1
Xanthorhoe decoloraria	Red Carpet	Terrestrial invertebrates	Moth		1
Xanthorhoe ferrugata	Dark-barred Twin-Spot Carpet	Terrestrial invertebrates	Moth			1
Xestia agathina	Heath Rustic	Terrestrial invertebrates	Moth			1
Xestia castanea	Neglected Rustic	Terrestrial invertebrates	Moth			1
Agroeca cuprea	Golden Lantern-spider	Terrestrial invertebrates	Spider	1
Arctosa fulvolineata	Yellow-striped Bear-spider	Terrestrial invertebrates	Spider			1
Baryphyma duffeyi	A Money Spider	Terrestrial invertebrates	Spider	1
Centromerus serratus	A Money Spider	Terrestrial invertebrates	Spider	1
Clubiona rosserae	Rosser's Sac-spider	Terrestrial invertebrates	Spider	1
Dictyna pusilla	Small Mesh-weaver	Terrestrial invertebrates	Spider		1
Dipoena inornata	Silky Gallows-spider	Terrestrial invertebrates	Spider			1
Dolomedes plantarius	Fen Raft Spider	Terrestrial invertebrates	Spider	1
Eresus sandaliatus	Ladybird Spider	Terrestrial invertebrates	Spider	1
Erigone welchi	Welch's Money-spider	Terrestrial invertebrates	Spider	1
Haplodrassus dalmatensis	Heath Grasper	Terrestrial invertebrates	Spider			1
Mecopisthes peusi	Peus's Long-back Spider	Terrestrial invertebrates	Spider	1
Meioneta mollis	Thin Weblet	Terrestrial invertebrates	Spider			1
Midia midas	Midas Tree-weaver	Terrestrial invertebrates	Spider	1
Monocephalus castaneipes	Broad Groove-head Spider	Terrestrial invertebrates	Spider			1
Notioscopus sarcinatus	Swamp Lookout Spider	Terrestrial invertebrates	Spider		1
Ozyptila nigrita	Southern Crablet	Terrestrial invertebrates	Spider			1
Philodromus fallax	Sand Running-spider	Terrestrial invertebrates	Spider	1
Philodromus margaritatus	Lichen Running-spider	Terrestrial invertebrates	Spider		1
Pseudeuophrys obsoleta	Whelk-shell Jumper	Terrestrial invertebrates	Spider			1
Saaristoa firma	Triangle Hammock-spider	Terrestrial invertebrates	Spider			1
Semljicola caliginosus	Cloud-living Spider	Terrestrial invertebrates	Spider	1
Silometopus incurvatus	Bend-bearing Blunt-brow Spider	Terrestrial invertebrates	Spider			1
Sitticus caricis	Sedge Jumper	Terrestrial invertebrates	Spider		1
Sitticus distinguendus	Distinguished Jumper	Terrestrial invertebrates	Spider	1
Tapinocyba mitis	Gentle Groove-head Spider	Terrestrial invertebrates	Spider	1
Cerceris quadricincta	A Solitary Wasp	Terrestrial invertebrates	Wasp	1
Cerceris quinquefasciata	5-Banded Tailed Digger Wasp	Terrestrial invertebrates	Wasp			1
Chrysis fulgida	Ruby-tailed Wasp	Terrestrial invertebrates	Wasp	1
Homonotus sanguinolentus	Bloody Spider-hunting Wasp	Terrestrial invertebrates	Wasp	1
Odynerus melanocephalus	Black-headed Mason Wasp	Terrestrial invertebrates	Wasp			1
Odynerus simillimus	Fen Mason-wasp	Terrestrial invertebrates	Wasp	1
Pseudepipona herrichii	Purbeck Mason Wasp	Terrestrial invertebrates	Wasp	1
